# Supplementary material for: Transcriptome Data Combined With Mendelian Randomization Analysis Identifies Key Genes Associated With Mitochondria and Programmed Cell Death in Intervertebral Disc Degeneration
Source: JOR Spine. 2025 Mar 24;8(1):e70057. doi: 10.1002/jsp2.70057 (PMC11931668; doi:10.1002/jsp2.70057)
Supplement: Supplementary file 7 — Tables S1–S3. Sensitivity analysis methods confirm the reliability of MR analysis. This table includes outcomes from the Steiger test and assessments of heterogeneity and pleiotropy in genes implicated in the causality of IDD. [file JSP2-8-e70057-s007.zip]

Archive with 3 entries (3 files):
- jsp270057-sup-0009-TableS3.xlsx
- jsp270057-sup-0007-TableS1.xlsx
- jsp270057-sup-0008-TableS2.xlsx
