# Supplementary material for: Transcriptome Data Combined With Mendelian Randomization Analysis Identifies Key Genes Associated With Mitochondria and Programmed Cell Death in Intervertebral Disc Degeneration
Source: JOR Spine. 2025 Mar 24;8(1):e70057. doi: 10.1002/jsp2.70057 (PMC11931668; doi:10.1002/jsp2.70057)
Supplement: Supplementary file 7 — Tables S1–S3. Sensitivity analysis methods confirm the reliability of MR analysis. This table includes outcomes from the Steiger test and assessments of heterogeneity and pleiotropy in genes implicated in the causality of IDD. [file JSP2-8-e70057-s007.zip › jsp270057-sup-0009-TableS3.xlsx]

## Sheet: Sheet1
gene	id.exposure	id.outcome	outcome	exposure	egger_intercept	se	pval
BCKDHB	eqtl-a-ENSG00000083123	Intervertebral disk degeneration	Intervertebral disk degeneration || id:ukb−b−19807	eqtl-a-ENSG00000083123	-2.50032e-06	0.000154558	0.987221
BID	eqtl-a-ENSG00000015475	Intervertebral disk degeneration	Intervertebral disk degeneration || id:ukb−b−19807	eqtl-a-ENSG00000015475	-0.000347934	0.000171892	0.0775593
TMTC1	eqtl-a-ENSG00000133687	Intervertebral disk degeneration	Intervertebral disk degeneration || id:ukb−b−19807	eqtl-a-ENSG00000133687	3.91278e-05	2.23402e-05	0.0861256
CAB39L	eqtl-a-ENSG00000102547	Intervertebral disk degeneration	Intervertebral disk degeneration || id:ukb−b−19807	eqtl-a-ENSG00000102547	6.5697e-06	6.05378e-05	0.915962
TNFAIP6	eqtl-a-ENSG00000123610	Intervertebral disk degeneration	Intervertebral disk degeneration || id:ukb−b−19807	eqtl-a-ENSG00000123610	-7.15645e-05	4.84827e-05	0.153482
VRK1	eqtl-a-ENSG00000100749	Intervertebral disk degeneration	Intervertebral disk degeneration || id:ukb−b−19807	eqtl-a-ENSG00000100749	0.000686645	0.000534071	0.267938
