# Supplementary material for: Transcriptome Data Combined With Mendelian Randomization Analysis Identifies Key Genes Associated With Mitochondria and Programmed Cell Death in Intervertebral Disc Degeneration
Source: JOR Spine. 2025 Mar 24;8(1):e70057. doi: 10.1002/jsp2.70057 (PMC11931668; doi:10.1002/jsp2.70057)
Supplement: Supplementary file 7 — Tables S1–S3. Sensitivity analysis methods confirm the reliability of MR analysis. This table includes outcomes from the Steiger test and assessments of heterogeneity and pleiotropy in genes implicated in the causality of IDD. [file JSP2-8-e70057-s007.zip › jsp270057-sup-0007-TableS1.xlsx]

## Sheet: Sheet1
gene	id.exposure	id.outcome	exposure	outcome	snp_r2.exposure	snp_r2.outcome	correct_causal_direction	steiger_pval
BCKDHB	eqtl-a-ENSG00000083123	Intervertebral disk degeneration	eqtl-a-ENSG00000083123	Intervertebral disk degeneration || id:ukb−b−19807	0.214938	0.000127625	TRUE	0
BID	eqtl-a-ENSG00000015475	Intervertebral disk degeneration	eqtl-a-ENSG00000015475	Intervertebral disk degeneration || id:ukb−b−19807	0.0585599	5.75628e-05	TRUE	0
TMTC1	eqtl-a-ENSG00000133687	Intervertebral disk degeneration	eqtl-a-ENSG00000133687	Intervertebral disk degeneration || id:ukb−b−19807	0.370415	0.000109402	TRUE	0
CAB39L	eqtl-a-ENSG00000102547	Intervertebral disk degeneration	eqtl-a-ENSG00000102547	Intervertebral disk degeneration || id:ukb−b−19807	0.07476	1.92184e-05	TRUE	0
TNFAIP6	eqtl-a-ENSG00000123610	Intervertebral disk degeneration	eqtl-a-ENSG00000123610	Intervertebral disk degeneration || id:ukb−b−19807	0.424863	6.65869e-05	TRUE	0
VRK1	eqtl-a-ENSG00000100749	Intervertebral disk degeneration	eqtl-a-ENSG00000100749	Intervertebral disk degeneration || id:ukb−b−19807	0.14986	2.65326e-05	TRUE	0
