# Supplementary material for: Transcriptome Data Combined With Mendelian Randomization Analysis Identifies Key Genes Associated With Mitochondria and Programmed Cell Death in Intervertebral Disc Degeneration
Source: JOR Spine. 2025 Mar 24;8(1):e70057. doi: 10.1002/jsp2.70057 (PMC11931668; doi:10.1002/jsp2.70057)
Supplement: Supplementary file 7 — Tables S1–S3. Sensitivity analysis methods confirm the reliability of MR analysis. This table includes outcomes from the Steiger test and assessments of heterogeneity and pleiotropy in genes implicated in the causality of IDD. [file JSP2-8-e70057-s007.zip › jsp270057-sup-0008-TableS2.xlsx]

## Sheet: Sheet1
gene	id.exposure	id.outcome	outcome	exposure	method	Q	Q_df	Q_pval
BCKDHB	eqtl-a-ENSG00000083123	Intervertebral disk degeneration	Intervertebral disk degeneration || id:ukb−b−19807	eqtl-a-ENSG00000083123	MR Egger	14.4384	25	0.953542
	eqtl-a-ENSG00000083123	Intervertebral disk degeneration	Intervertebral disk degeneration || id:ukb−b−19807	eqtl-a-ENSG00000083123	Inverse variance weighted	14.4387	26	0.966756
BID	eqtl-a-ENSG00000015475	Intervertebral disk degeneration	Intervertebral disk degeneration || id:ukb−b−19807	eqtl-a-ENSG00000015475	MR Egger	1.43799	8	0.99369
	eqtl-a-ENSG00000015475	Intervertebral disk degeneration	Intervertebral disk degeneration || id:ukb−b−19807	eqtl-a-ENSG00000015475	Inverse variance weighted	5.53513	9	0.785391
TMTC1	eqtl-a-ENSG00000133687	Intervertebral disk degeneration	Intervertebral disk degeneration || id:ukb−b−19807	eqtl-a-ENSG00000133687	MR Egger	40.5159	49	0.800592
	eqtl-a-ENSG00000133687	Intervertebral disk degeneration	Intervertebral disk degeneration || id:ukb−b−19807	eqtl-a-ENSG00000133687	Inverse variance weighted	43.5835	50	0.727039
CAB39L	eqtl-a-ENSG00000102547	Intervertebral disk degeneration	Intervertebral disk degeneration || id:ukb−b−19807	eqtl-a-ENSG00000102547	MR Egger	2.20854	9	0.987724
	eqtl-a-ENSG00000102547	Intervertebral disk degeneration	Intervertebral disk degeneration || id:ukb−b−19807	eqtl-a-ENSG00000102547	Inverse variance weighted	2.22032	10	0.994356
TNFAIP6	eqtl-a-ENSG00000123610	Intervertebral disk degeneration	Intervertebral disk degeneration || id:ukb−b−19807	eqtl-a-ENSG00000123610	MR Egger	13.5142	23	0.939943
	eqtl-a-ENSG00000123610	Intervertebral disk degeneration	Intervertebral disk degeneration || id:ukb−b−19807	eqtl-a-ENSG00000123610	Inverse variance weighted	15.693	24	0.898836
VRK1	eqtl-a-ENSG00000100749	Intervertebral disk degeneration	Intervertebral disk degeneration || id:ukb−b−19807	eqtl-a-ENSG00000100749	MR Egger	0.0681375	4	0.999433
	eqtl-a-ENSG00000100749	Intervertebral disk degeneration	Intervertebral disk degeneration || id:ukb−b−19807	eqtl-a-ENSG00000100749	Inverse variance weighted	1.72111	5	0.886229
